# Supplementary material for: Activity and phylogenetic diversity of sulfate-reducing microorganisms in low-temperature subsurface fluids within the upper oceanic crust
Source: Front Microbiol. 2015 Jan 14;5:748. doi: 10.3389/fmicb.2014.00748 (PMC4295021; doi:10.3389/fmicb.2014.00748)
Supplement: Supplementary file 1 [file Table1.XLSX]

## Sheet: Table S1
Primer	Sequence (5’-3’)	G+C (%)	Theoretical melting temperature (°C)	Reference
dsrAB-targeted primers
DSR1F	ACS CAC TGG AAG CAC G	62	42-51	Steger et al., 2011
DSR1Fa	ACC CAY TGG AAA CAC G	53	43-45	Steger et al., 2011
DSR1Fb	GGC CAC TGG AAG CAC G	68	50	Steger et al., 2011
DSR1Fc	ACC CAT TGG AAA CAT G	43	40	Steger et al., 2011
DSR1Fd	ACT CAC TGG AAG CAC G	56	40	Steger et al., 2011
DSR1Fe	GTT CAC TGG AAA CAC G	50	37	Steger et al., 2011
DSR1Ff	AGC CAC TGG AAA CAC G	56	43	Steger et al., 2011
DSR1Fg	GGC CAC TGG AAA CAT G	56	43	Steger et al., 2011
DSR1Fh	GGC TAT TGG AAG CAC G	56	44	Steger et al., 2011
DSR4R	GTG TAG CAG TTA CCG CA	52	41	Steger et al., 2011
DSR4Ra	GTG TAA CAG TTT CCA CA	41	34	Steger et al., 2011
DSR4Rb	GTG TAA CAG TTA CCG CA	47	38	Steger et al., 2011
DSR4Rc	GTG TAG CAG TTK CCG CA	55	49	Steger et al., 2011
DSR4Rd	GTG TAG CAG TTA CCA CA	47	34	Steger et al., 2011
DSR4Re	GTG TAA CAG TTA CCA CA	41	30	Steger et al., 2011
DSR4Rf	GTA TAG CAR TTG CCG CA	50	47-48	Steger et al., 2011
DSR4Rg	GTG AAG CAG TTG CCG CA	58	51	Steger et al., 2011
dsrB-targeted primers
dsrB F1a	CAC ACC CAG GGC TGG	73	52	Lever et al., 2013
dsrB F1b	CAT ACT CAG GGC TGG	60	48	Lever et al., 2013
dsrB F1c	CAT ACC CAG GGC TGG	66	50	Lever et al., 2013
dsrB F1d	CAC ACT CAA GGT TGG	53	46	Lever et al., 2013
dsrB F1e	CAC ACA CAG GGA TGG	60	48	Lever et al., 2013
dsrB F1f	CAC ACG CAG GGA TGG	66	50	Lever et al., 2013
dsrB F1g	CAC ACG CAG GGG TGG	73	52	Lever et al., 2013
dsrB F1h	CAT ACG CAA GGT TGG	53	46	Lever et al., 2013
dsrB F1i	CAC ACT CAG GGC TGG	66	50	This study
dsrB 4RSI1a	CAG TTA CCG CAG TAC AT	47	37	Lever et al., 2013
dsrB 4RSI1b	CAG TTA CCG CAG AAC AT	47	40	Lever et al., 2013
dsrB 4RSI1c	CAG TTG CCG CAG TAC AT	52	44	Lever et al., 2013
dsrB 4RSI1d	CAG TTT CCG CAG TAC AT	47	40	Lever et al., 2013
dsrB 4RSI1e	CAG TTG CCG CAG AAC AT	52	47	Lever et al., 2013
dsrB 4RSI1f	CAG TTT CCA CAG AAC AT	41	36	Lever et al., 2013
dsrAB-internal primers
dsr619F	GYC CGG CVT TCC CST ACA A	58	53-57	Giloteaux et al., 2010
dsr1905BR	ATG TGC GGC GCS GTD CAY	61	53-57	Giloteaux et al., 2010
dsrA-qPCR primers
DSR1F+	ACS CAC TGG AAG CAC GGC GG		58	Kondo et al., 2004
DSR-R	GTG GMR CCG TGC AKR TTG G		58	Kondo et al., 2004
Table S1 List of primers used in study.
References
Steger, D., Wentrup, C., Braunegger, C., Deevong, P., Hofer, M., Richter, A., Baranyi, C., Pester, M., Wagner, M., and Loy, A. (2011). Microorganisms with novel dissimilatory (Bi)sulfite reductase genes are widespread and part of the core microbiota in low-sulfate peatlands. Appl. Environ. Microbiol. 77, 1231-1242. doi: 10.1128/aem.01352-10.
Lever, M.A., Rouxel, O., Alt, J.C., Shimizu, N., Ono, S.H., Coggon, R.M., Shanks, W.C., Lapham, L., Elvert, M., Prieto-Mollar, X., Hinrichs, K.U., Inagaki, F., and Teske, A. (2013). Evidence for microbial carbon and sulfur cycling in deeply buried ridge flank basalt. Science 339, 1305-1308. doi: 10.1126/science.1229240.
Giloteaux, L., Goñi-Urriza, M., and Duran, R. (2010). Nested PCR and new primers for analysis of sulfate-reducing bacteria in low-cell-biomass environments. Appl. Environ. Microbiol. 76, 2856-2865. doi: 10.1128/aem.02023-09.
Kondo, R., Nedwell, D.B., Purdy, K.J., and Silva, S.D. (2004). Detection and enumeration of sulphate-reducing bacteria in estuarine sediments by competitive PCR. Geomicrobiol. J. 21, 145-157. doi: 10.1080/01490450490275307.
