# Supplementary material for: Activity and phylogenetic diversity of sulfate-reducing microorganisms in low-temperature subsurface fluids within the upper oceanic crust
Source: Front Microbiol. 2015 Jan 14;5:748. doi: 10.3389/fmicb.2014.00748 (PMC4295021; doi:10.3389/fmicb.2014.00748)
Supplement: Supplementary file 2 [file Table2.XLSX]

## Sheet: Table S2
Primer Pair	Target Genes	Expected Fragment Size (bp)		1025C		1301A
				JdFR #10		JdFR #4	JdFR #5	JdFR #15
DSR-1F / DSR4R*	dsrAB	~1,900		-		-	-	+
dsrB F1 / dsrB 4RSI1†	dsrB	~350		+		+	+	+
*Includes primer variants DSR-1F(a-h) and DSR4R(a-g)
†Includes primer variants dsrB F1(a-i) and dsrB 4RSI1(a-f)
Table S2 PCR Primer combination, target genes, expected fragment size, and samples tested. Control seawater samples are not included here, as amplifications always yielded negative results.
