# Supplementary material for: Activity and phylogenetic diversity of sulfate-reducing microorganisms in low-temperature subsurface fluids within the upper oceanic crust
Source: Front Microbiol. 2015 Jan 14;5:748. doi: 10.3389/fmicb.2014.00748 (PMC4295021; doi:10.3389/fmicb.2014.00748)
Supplement: Supplementary file 3 [file Table3.XLSX]

## Sheet: Table S3
	97% Similarity cutoff	1025C	1301A	1301A	1301A	1301A
		dsrB_JdFR10	dsrAB_JdFR15*	dsrB_JdFR15	dsrB_JdFR4*	dsrB_JdFR5
No. of sequenced clones with taxonomic assignment		164	10	80	17	65
Observed OTUs		13	1	12	1	4
Estimated OTUs (Chao1)		13	1	17	1	6
Simpson’s evenness index		0.28	1	0.34	1	0.66
Shannon diversity index		1.72	0	1.79	0	0.79
*dsrB clone libraries containing a single OTU were not included during equalization of read numbers required for richness estimators and diversity indices.
Table S3 Dissimilatory sulfite reductase (dsr) diversity indices, gene richness and evenness in Juan de Fuca ridge flank fluid samples.
